# Supplementary material for: Sequence variation and selection of small RNAs in domesticated rice
Source: BMC Evol Biol. 2010 Apr 30;10:119. doi: 10.1186/1471-2148-10-119 (PMC2887405; doi:10.1186/1471-2148-10-119)
Supplement: Additional file 3 — Polymorphism of small RNAs in domesticated rice. Number of accessions sequenced (N), length of the core alignments in which all sequences contain bases without gaps (L), total number of segregating sites (S) and two diversity parameters (θ and π) in the 94 small RNA loci of rice were shown. [file 1471-2148-10-119-S3.XLS]

## Sheet: Sheet1
Additional data file 3 Polymorphism of small RNAs in demosticated rice*.
	O.sativa						O.sativa ssp. indica						O.sativa ssp. japonica
Loci	N	L	S	θ	p	D	N	L	S	θ	p	D	N	L	S	θ	p	D
miR156bc	30	783	4	0.00128	0.00034	-1.8894	15	784	1	0.00039	0.00017	-1.1594	15	783	3	0.00117	0.00051	-1.685
miR156d	23	678	13	0.00519	0.00603	0.5696	13	681	5	0.00236	0.00229	-0.1042	10	678	10	0.00521	0.0053	0.0816
miR156h	25	762	6	0.00208	0.00288	1.15	12	762	4	0.00173	0.00129	-0.902	13	763	6	0.00253	0.00228	-0.3626
miR159a	26	552	13	0.00617	0.00486	-0.7235	13	552	12	0.007	0.00413	-1.6734	13	559	5	0.00288	0.00229	-0.7283
miR160a	26	629	6	0.00249	0.00164	-1.0137	13	629	5	0.00256	0.00163	-1.2957	13	630	4	0.00204	0.00158	-0.7614
miR160b	28	614	8	0.00334	0.00124	-1.9394	14	614	3	0.00153	0.00069	-1.6705	14	615	5	0.00255	0.00171	-1.1391
miR160e	27	518	0	0	0	0	13	519	0	0	0	0	14	518	0	0	0	0
miR162a	22	578	7	0.00332	0.00274	-0.5596	11	578	7	0.00413	0.00352	-0.6003	11	578	4	0.00236	0.00195	-0.6391
miR162b	25	387	4	0.00273	0.00346	0.7159	12	387	3	0.00256	0.00411	1.9729	13	387	4	0.00333	0.00258	-0.7614
miR164a	33	517	7	0.00333	0.00254	-0.6811	17	518	2	0.00114	0.0017	1.227	16	517	7	0.00408	0.00228	-1.547
miR164c	33	574	19	0.00815	0.00729	-0.3577	17	574	15	0.00772	0.00589	-0.9153	16	574	18	0.00945	0.0082	-0.5263
miR164d	33	414	4	0.00238	0.00181	-0.5937	17	416	2	0.00142	0.00081	-1.0691	16	414	4	0.00291	0.00169	-1.3118
miR164e	33	551	4	0.00178	0.00157	-0.3002	17	555	2	0.00106	0.00116	0.234	16	551	3	0.00164	0.00232	1.216
miR166a	22	476	13	0.00749	0.00594	-0.73	10	478	10	0.00739	0.00567	-1.0329	12	476	6	0.00417	0.00439	0.1997
miR166b	26	606	5	0.00216	0.00086	-1.6958	15	607	2	0.00101	0.00043	-1.4905	11	606	5	0.00281	0.0015	-1.791
miR166c	27	596	10	0.00435	0.00482	0.3539	13	596	10	0.0054	0.00258	-2.0876	14	596	5	0.00263	0.00368	1.3774
miR166d	23	611	23	0.01019	0.00558	-1.6845	11	611	18	0.01005	0.00615	-1.7431	12	611	15	0.00812	0.0049	-1.7003
miR166e	32	492	17	0.00857	0.01503	2.5434	16	494	17	0.01037	0.01133	0.369	16	494	17	0.01037	0.01167	0.498
miR166f	33	515	13	0.00621	0.00497	-0.6495	17	515	9	0.00516	0.00262	-1.7726	16	515	10	0.00585	0.00466	-0.7594
miR166h	28	628	9	0.00368	0.0056	1.6497	14	629	9	0.00449	0.00204	-2.0941	14	628	8	0.004	0.0054	1.319
miR166i	27	614	15	0.00633	0.00341	-1.5854	14	614	7	0.00358	0.00325	-0.3372	13	614	13	0.00682	0.00346	-2.0261
miR166k	24	600	15	0.00669	0.0075	0.4282	11	601	9	0.00511	0.00393	-0.9698	13	601	14	0.0075	0.00853	0.5672
miR166l	27	657	8	0.00315	0.0009	-2.2256	12	657	2	0.001	0.0005	-1.4513	15	658	6	0.0028	0.00121	-1.983
miR166m	27	527	16	0.00787	0.00392	-1.7413	12	527	9	0.00565	0.00284	-2.016	15	527	9	0.00525	0.00321	-1.4531
miR166n	26	537	8	0.0039	0.00249	-1.1321	12	537	5	0.00308	0.00234	-0.8863	14	538	6	0.0035	0.002	-1.5407
miR167a	25	619	12	0.00513	0.00166	-2.2931	13	619	11	0.00572	0.00294	-1.9661	12	619	1	0.00053	0.00026	-1.1405
miR167b	26	742	8	0.00282	0.002	-0.9152	11	742	6	0.00276	0.00166	-1.5694	15	742	4	0.00165	0.00102	-1.2202
miR167c	27	704	19	0.007	0.00342	-1.8084	13	704	9	0.00411	0.0028	-1.2576	14	704	13	0.0058	0.0028	-2.0739
miR167d	27	614	20	0.00845	0.00752	-0.3892	12	614	19	0.01024	0.00537	-2.0788	15	615	1	0.0005	0.00021	-1.1594
miR167e	20	702	17	0.00682	0.00254	-2.3436	10	702	13	0.00654	0.0037	-1.9758	10	702	4	0.00201	0.00136	-1.2446
miR167f	28	569	6	0.0027	0.00245	-0.273	13	569	5	0.00283	0.00189	-1.1822	15	569	4	0.00216	0.00164	-0.7735
miR167g	24	685	18	0.00703	0.00491	-1.0883	11	685	5	0.00249	0.00313	0.9839	13	686	18	0.00845	0.00672	-0.8669
miR167h	28	477	11	0.00592	0.0022	-2.0535	12	477	11	0.00763	0.0047	-1.5992	16	477	1	0.00063	0.00026	-1.1622
miR167i	28	726	6	0.00212	0.00091	-1.658	13	726	2	0.00088	0.0006	-0.9092	15	726	5	0.00211	0.0012	-1.4512
miR167j	25	608	11	0.00479	0.00491	0.0846	12	608	10	0.00544	0.00433	-0.8386	13	608	5	0.00265	0.00269	0.0659
miR168b	28	297	8	0.00692	0.00492	-0.8904	13	297	3	0.00325	0.00302	-0.2266	15	297	7	0.00724	0.005	-1.1159
miR169a	23	634	2	0.00085	0.00039	-1.1895	11	635	2	0.00107	0.0008	-0.7781	12	634	0	0	0	0
miR169l	28	379	5	0.00339	0.00439	0.8196	14	379	5	0.00414	0.00403	-0.0986	14	379	4	0.00331	0.00446	1.1379
miR171b	24	423	10	0.00633	0.00698	0.3426	10	424	6	0.005	0.00571	0.5877	14	423	10	0.00743	0.00784	0.2156
miR172a	30	727	13	0.00451	0.00746	2.162	15	727	13	0.00549	0.00411	-0.9909	15	728	11	0.00464	0.00538	0.6161
miR172b	23	791	12	0.00411	0.00267	-1.2074	12	821	8	0.00322	0.0025	-0.8871	11	792	5	0.00215	0.00211	-0.0771
miR172c	28	624	6	0.00247	0.00337	1.057	13	624	5	0.00258	0.00123	-1.8631	15	624	5	0.00246	0.00332	1.1812
miR172d	26	597	2	0.00087	0.00048	-0.9598	11	597	0	0	0	0	15	600	2	0.00102	0.00079	-0.5941
miR319b	26	649	19	0.00767	0.00637	-0.6021	13	649	19	0.00943	0.00936	-0.0318	13	650	6	0.00297	0.0024	-0.7054
miR390	33	723	0	0	0	0	17	724	0	0	0	0	16	741	1	0.0004	0.00031	-0.4483
miR393	24	685	3	0.00117	0.00092	-0.5414	12	685	1	0.00048	0.00044	-0.1949	12	685	3	0.00145	0.00128	-0.3785
miR393b	24	652	18	0.00739	0.00512	-1.1046	12	652	8	0.00406	0.00376	-0.2932	12	652	16	0.00812	0.00508	-1.6135
miR394	25	505	7	0.00367	0.00448	0.6885	13	506	4	0.00254	0.00167	-1.1668	12	505	7	0.00459	0.00354	-0.8949
miR395ab	33	589	15	0.00627	0.00271	-1.8754	17	589	14	0.00703	0.00297	-2.2069	16	646	11	0.00513	0.00274	-1.7551
miR395i-k	33	651	8	0.00302	0.00368	0.6432	17	651	8	0.00363	0.00435	0.7052	16	687	5	0.00219	0.0018	-0.5799
miR395t	30	676	25	0.00933	0.00687	-0.939	16	676	18	0.00802	0.00767	-0.1711	14	677	14	0.0065	0.00503	-0.916
miR395v	24	397	16	0.01079	0.00959	-0.3961	12	424	15	0.01171	0.01254	0.3034	12	397	10	0.00834	0.00706	-0.6315
miR396b	26	911	14	0.00402	0.00193	-1.7843	13	911	6	0.00212	0.00115	-1.6848	13	914	14	0.00493	0.00277	-1.8146
miR396c	21	220	6	0.00758	0.00489	-1.114	11	220	5	0.00775	0.00644	-0.6484	10	221	2	0.00319	0.00301	-0.1839
miR396d	33	416	7	0.00414	0.00142	-1.8994	16	417	4	0.00289	0.00193	-1.0306	17	417	3	0.00212	0.00084	-1.7057
miR396f	33	502	7	0.00343	0.00264	-0.6684	17	502	7	0.00412	0.00348	-0.5348	16	502	2	0.0012	0.00116	-0.0823
miR397b	25	294	4	0.0036	0.00108	-1.8858	13	294	1	0.00109	0.00052	-1.1491	12	294	3	0.00337	0.0017	-1.6292
miR398a	24	695	12	0.00462	0.00397	-0.4831	12	698	8	0.00379	0.00282	-1.0241	12	695	11	0.00524	0.00462	-0.4916
miR399a	33	579	2	0.00085	0.00118	0.7792	17	579	2	0.00102	0.00104	0.0479	16	579	2	0.00104	0.00077	-0.6486
miR399d	33	393	27	0.01692	0.00505	-2.4717	17	393	26	0.01956	0.00883	-2.2149	16	465	2	0.00129	0.00053	-1.4979
miR399i	33	485	9	0.00457	0.00337	-0.7974	17	485	5	0.00304	0.00175	-1.3658	16	485	8	0.00497	0.00341	-1.1253
miR399j	33	452	14	0.00763	0.00187	-2.4682	17	453	12	0.00783	0.00311	-2.2602	16	452	2	0.00133	0.00055	-1.4979
miR437a	20	667	11	0.00464	0.00612	1.1251	12	668	3	0.00148	0.0019	0.9222	8	668	10	0.00577	0.00534	-0.3662
miR438	29	412	13	0.00803	0.00862	0.2426	15	412	9	0.00671	0.00476	-1.0918	14	412	10	0.00763	0.00829	0.3381
miR440	33	619	5	0.00199	0.00181	-0.2394	17	619	4	0.00191	0.00178	-0.2075	16	621	4	0.00194	0.0013	-1.0306
miR443	33	530	20	0.00929	0.00639	-1.0679	17	532	5	0.00278	0.00273	-0.0503	16	530	20	0.01137	0.00652	-1.7145
miR444a	24	825	9	0.00292	0.00178	-1.2721	11	837	8	0.00326	0.00221	-1.3281	13	830	3	0.00116	0.00071	-1.233
miR444d	26	638	4	0.00164	0.00197	0.5358	13	638	3	0.00151	0.00112	-0.8136	13	638	4	0.00202	0.00168	-0.5587
miR446	29	659	23	0.00888	0.00522	-1.4652	13	659	18	0.0088	0.0056	-1.5421	16	659	10	0.00457	0.00356	-0.8213
miR528	24	446	1	0.0006	0.00018	-1.1593	11	446	0	0	0	0	13	446	1	0.00072	0.00034	-1.1491
miR529b	27	312	23	0.01912	0.01395	-0.9752	14	315	22	0.02196	0.01922	-0.5251	13	313	20	0.02059	0.01257	-1.6653
miR530	26	638	18	0.00739	0.01026	1.3785	14	644	6	0.00292	0.00133	-1.9589	12	638	16	0.0083	0.0108	1.3003
miR535	24	642	21	0.00875	0.01162	1.1963	11	642	20	0.01063	0.009	-0.6943	13	642	20	0.01003	0.01304	1.2789
miR820a	25	480	39	0.02151	0.0257	0.7404	13	481	36	0.02411	0.01633	-1.427	12	480	38	0.02621	0.02771	0.26
miR820b	26	240	19	0.02074	0.01175	-1.5454	13	240	11	0.01476	0.01014	-1.2644	13	240	15	0.02014	0.01271	-1.5402
miR1318	33	638	10	0.00386	0.00476	0.7225	17	638	9	0.00417	0.00514	0.8357	16	638	9	0.00425	0.00284	-1.2127
miR1424	21	643	4	0.00172	0.0025	1.2757	11	643	3	0.00159	0.00084	-1.5999	10	643	4	0.00219	0.00207	-0.2188
miR1430	24	710	8	0.00301	0.00271	-0.3216	13	711	5	0.00226	0.00176	-0.7851	11	710	6	0.00288	0.00266	-0.3045
miR1431	22	503	4	0.00218	0.00176	-0.537	11	503	4	0.00271	0.00274	0.0433	11	504	1	0.00067	0.00036	-1.1285
miR1432	33	450	15	0.00821	0.0099	0.6816	17	450	12	0.00788	0.008	0.0564	16	450	13	0.0087	0.00527	-1.5186
miR1433	27	592	2	0.00087	0.00025	-1.5119	14	592	2	0.00106	0.00048	-1.4807	13	594	0	0	0	0
miR1439	22	525	52	0.02717	0.02261	-0.6622	12	525	27	0.01703	0.0152	-0.4783	10	525	46	0.03097	0.03013	-0.1313
miR1862d	33	423	9	0.00524	0.00532	0.0496	17	426	7	0.00486	0.00569	0.5938	16	425	8	0.00567	0.00562	-0.0287
miR1867	33	696	19	0.00672	0.00437	-1.1892	17	696	13	0.00552	0.00359	-1.3258	16	699	11	0.00474	0.00358	-0.9193
Os06g21900-5'arm	25	571	3	0.00139	0.00238	1.7676	12	573	3	0.00173	0.00087	-1.6292	13	571	3	0.00169	0.00282	2.1214
AK120922-5'arm	30	510	14	0.00692	0.00361	-1.5982	15	510	3	0.0018	0.0025	1.1398	15	510	14	0.00844	0.0047	-1.7544
AK120922-3'arm	33	644	9	0.00344	0.00149	-1.7224	17	645	2	0.00091	0.001	0.234	16	644	8	0.00374	0.00197	-1.6986
TAS3-a1	31	726	11	0.00379	0.0061	1.9459	15	778	12	0.00474	0.00359	-0.94	16	727	11	0.00455	0.0069	1.9393
TAS3-a2	33	763	31	0.01001	0.00554	-1.5898	17	765	24	0.00927	0.00462	-2.0143	16	763	20	0.00789	0.00594	-0.997
TAS3-b1	25	644	16	0.00657	0.00425	-1.2469	13	684	13	0.00612	0.00427	-1.2446	12	646	7	0.00358	0.00255	-1.1251
TAS3-b2	30	736	3	0.00102	0.00153	1.1615	14	736	2	0.00085	0.0014	1.7433	16	739	3	0.00122	0.00094	-0.6544
Average	27.4835	579.011	11.6703	0.00559725	0.00452956	-0.515341	13.6813	581.33	8.24176	0.00486505	0.00368385	-0.767819	13.8022	581.593	8.17582	0.00482099	0.00402066	-0.640136
*N, number of accessions sequenced; L, length of the core alignments in which all sequences contain bases without gaps; S, total number of segregating sites; , θ, an estimate of 4Neμ, where Ne is the effective population size and μ is the mutation rate per nucleotide; π, average proportion of pairwise differences per base pair at all sites.
