# Supplementary material for: Sequence variation and selection of small RNAs in domesticated rice
Source: BMC Evol Biol. 2010 Apr 30;10:119. doi: 10.1186/1471-2148-10-119 (PMC2887405; doi:10.1186/1471-2148-10-119)
Supplement: Additional file 4 — Mutations at the mature miRNA sequences in domesticated rice. Mutations (SNP or indel) at 11 mature miRNA sequences in domesticated rice were listed. [file 1471-2148-10-119-S4.XLS]

## Sheet: Sheet1
Additional data file 4 Mutations at the mature miRNA sequences in domesticated rice.
miRNAs	N*	Mature sequence#
miR164c	33
	29	TGGAGAAGCAGGGTACGTGCA
	4	TGGAAAAGCAGGGTACGTGCA
miR166e	32
	15	TCGAACCAGGCTTCATTCCCC
	17	TCGGACCAGGCTTCATTCCCC
miR172c	28
	27	TGAATCTTGATGATGCTGCAC
	1	TGAATCTTGATGATGCTACAC
miR395a	33
	32	GTGAAGTGCTTGGGGGAACTC
	1	DELETION:50bp
miR395v	24
	6	GTGAAGTATTTGGCGGAACTC
	18	GTGAAGTATTTGGAGGAACTC
miR399a	33
	30	TGCCAAAGGAGAATTGCCCTG
	3	TGCCAAATGAGAATTGCCCTG
miR438	29
	27	TTCCCACGCGTTATAGTGAAA
	2	TTCCCACGTGTTATAGTGAAA
miR443	33
	20	ATCACAATACAATAAATCTGGA
	13	ATCACAATACAATAAATTTGGA
miR535	24
	17	TGACAACGAGAGAGAGCACGC
	1	TGACAACGAGAGAAAGCACGC
	1	TGACAACAAGAGAGAGCACGC
	5	TGACAACAAGAGAAAGCACGC
miR1430	24
	1	TGGTGAGCCTTCCTGGCTAAG
	23	TGGTGAGCCTTCATGGCTAAG
miR1439	22
	6	TTTTGGAACGGAGTGAGTATT
	16	DELETION:144bp
*N, number of sampled sequences;
#Sequence mutations compared to the mature sequence in miRBase were marked in red.
