# Supplementary material for: Sequence variation and selection of small RNAs in domesticated rice
Source: BMC Evol Biol. 2010 Apr 30;10:119. doi: 10.1186/1471-2148-10-119 (PMC2887405; doi:10.1186/1471-2148-10-119)
Supplement: Additional file 5 — Mutations at the functional regions (phases) in TAS3 and miRNA-like long hairpin loci of domesticated rice. Mutations (SNP or indel) at the functional regions (phases) in a TAS3 and a miRNA-like long hairpin loci of domesticated rice were listed. [file 1471-2148-10-119-S5.XLS]

## Sheet: Sheet1
Additional data file 5 Mutations at the functional regions (phases) on TAS3 and miRNA-like long hairpin loci in domesticated rice*.
Loci	5' miR390 Binding Site		ta-siARF		ta-siARF.2		3' miR390 Binding Site
	N	Sequence	N	Sequence	N	Sequence	N	Sequence
TAS3-a2	31	GGTGCTACCCCGACTGAGCTT	33	TCTTGACCTTGTAAGGCCTTT	33	TTCTTGACCTTGTAAGGCCCT	32	CCTTCTATCCCTCCTGAGCTA
	2	GGTGCTATCCCGACTGAGCTT					1	CATTCTATCCCTCCTGAGCTA
Loci	P5_5'		P6_5'		P9_5'
	N	Sequence	N	Sequence	N	Sequence
AK120922-5'arm	21	TAAGTATTTTGAAAGGCTGGA	30	CACCTGACTTCGCTACCATCT	21	GAGACATCGGAGGAAATGCTA
	9	TAAGCATTTTGAAAGGCTGGA			9	GAGACATCGGAGGAAGTGCTA
*N, number of sampled sequences. Sequence mutations were marked red.
